# Supplementary material for: Development and Validation of a Machine Learning Predictive Model for Cardiac Surgery-Associated Acute Kidney Injury
Source: J Clin Med. 2023 Feb 1;12(3):1166. doi: 10.3390/jcm12031166 (PMC9917969; doi:10.3390/jcm12031166)
Supplement: Supplementary file 1 [file jcm-12-01166-s001.zip]

Archive with 1 entries (1 files):
- jcm-2151696-supplementary.pdf
